# Supplementary material for: Genome language modeling (GLM): a beginner’s cheat sheet
Source: Biol Methods Protoc. 2025 Mar 25;10(1):bpaf022. doi: 10.1093/biomethods/bpaf022 (PMC12077296; doi:10.1093/biomethods/bpaf022)
Supplement: bpaf022_Supplementary_Data [file bpaf022_supplementary_data.zip]

Archive with 1 entries (1 files):
- Table 4 Supplementary table.docx
